# Supplementary material for: Highly Conserved Homotrimer Cavity Formed by the SARS-CoV-2 Spike Glycoprotein: A Novel Binding Site
Source: J Clin Med. 2020 May 14;9(5):1473. doi: 10.3390/jcm9051473 (PMC7290299; doi:10.3390/jcm9051473)
Supplement: Supplementary file 1 [file jcm-09-01473-s001.zip]

Archive with 8 entries (7 files):
- jcm-796783-supplementary-for conversion/
- jcm-796783-supplementary-for conversion/jcm-796783-supplementary-for conversion.docx
- jcm-796783-supplementary-for conversion/Movie S1.mp4
- jcm-796783-supplementary-for conversion/Movie S2.mp4
- jcm-796783-supplementary-for conversion/Table S1.xlsx
- jcm-796783-supplementary-for conversion/Table S2.xlsx
- jcm-796783-supplementary-for conversion/Table S3.xlsx
- jcm-796783-supplementary-for conversion/~$m-796783-supplementary-for conversion.docx
