# Supplementary material for: Highly Conserved Homotrimer Cavity Formed by the SARS-CoV-2 Spike Glycoprotein: A Novel Binding Site
Source: J Clin Med. 2020 May 14;9(5):1473. doi: 10.3390/jcm9051473 (PMC7290299; doi:10.3390/jcm9051473)
Supplement: Supplementary file 1 [file jcm-09-01473-s001.zip › jcm-796783-supplementary-for conversion/Table S2.xlsx]

## Sheet: Supplementary_table_S2_RBD
Table S2. The receptor binding domain variability of the SARS-CoV-2 S protein. The amino acid substitutions in each position across 791 SARS-CoV-2 strains from the GISAID database.
	329	330	331	332	333	334	335	336	337	338	339	340	341	342	343	344	345	346	347	348	349	350	351	352	353	354	355	356	357	358	359	360	361	362	363	364	365	366	367	368	369	370	371	372	373	374	375	376	377
RBD_ref	F	P	N	I	T	N	L	C	P	F	G	E	V	F	N	A	T	R	F	A	S	V	Y	A	W	N	R	K	R	I	S	N	C	V	A	D	Y	S	V	L	Y	N	S	A	S	F	S	T	F
RBD_con	F	P	N	I	T	N	L	C	P	F	G	E	V	F	N	A	T	R	F	A	S	V	Y	A	W	N	R	K	R	I	S	N	C	V	A	D	Y	S	V	L	Y	N	S	A	S	F	S	T	F
-	0	0	0	0	0	0	0	0	0	0	0	0	0	0	0	0	0	0	0	0	0	0	0	0	0	0	0	0	0	0	0	0	0	0	0	0	0	0	0	0	0	0	0	0	0	0	0	0	0
A	0	0	0	0	0	0	0	0	0	0	0	0	0	0	0	768	0	0	0	768	0	0	0	768	0	0	0	0	0	0	0	0	0	0	768	0	0	0	0	0	0	0	0	767	0	0	0	0	0
C	0	0	0	0	0	0	0	768	0	0	0	0	0	0	0	0	0	0	0	0	0	0	0	0	0	0	0	0	0	0	0	0	768	0	0	0	0	0	0	0	0	0	0	0	0	0	0	0	0
D	0	0	0	0	0	0	0	0	0	0	0	0	0	0	0	0	0	0	0	0	0	0	0	0	0	1	0	0	0	0	0	0	0	0	0	767	0	0	0	0	0	0	0	0	0	0	0	0	0
E	0	0	0	0	0	0	0	0	0	0	0	768	0	0	0	0	0	0	0	0	0	0	0	0	0	0	0	0	0	0	0	0	0	0	0	0	0	0	0	0	0	0	0	0	0	0	0	0	0
F	768	0	0	0	0	0	0	0	0	768	0	0	0	767	0	0	0	0	768	0	0	0	0	0	0	0	0	0	0	0	0	0	0	0	0	0	0	0	6	0	0	0	0	0	0	768	0	0	768
G	0	0	0	0	0	0	0	0	0	0	768	0	0	0	0	0	0	0	0	0	0	0	0	0	0	0	0	0	0	0	0	0	0	0	0	0	0	0	0	0	0	0	0	0	0	0	0	0	0
H	0	0	0	0	0	0	0	0	0	0	0	0	0	0	0	0	0	0	0	0	0	0	0	0	0	0	0	0	0	0	0	0	0	0	0	0	0	0	0	0	0	0	0	0	0	0	0	0	0
I	0	0	0	768	0	0	0	0	0	0	0	0	1	0	0	0	0	0	0	0	0	0	0	0	0	0	0	0	0	768	0	0	0	0	0	0	0	0	0	0	0	0	0	0	0	0	0	0	0
K	0	0	0	0	0	0	0	0	0	0	0	0	0	0	0	0	0	0	0	0	0	0	0	0	0	0	0	768	0	0	0	0	0	0	0	0	0	0	0	0	0	0	0	0	0	0	0	0	0
L	0	0	0	0	0	0	768	0	0	0	0	0	0	0	0	0	0	0	0	0	0	0	0	0	0	0	0	0	0	0	0	0	0	0	0	0	0	0	0	768	0	0	0	0	0	0	0	0	0
M	0	0	0	0	0	0	0	0	0	0	0	0	0	0	0	0	0	0	0	0	0	0	0	0	0	0	0	0	0	0	0	0	0	0	0	0	0	0	0	0	0	0	0	0	0	0	0	0	0
N	0	0	768	0	0	768	0	0	0	0	0	0	0	0	768	0	0	0	0	0	0	0	0	0	0	767	0	0	0	0	0	768	0	0	0	0	0	0	0	0	0	768	0	0	0	0	0	0	0
P	0	768	0	0	0	0	0	0	768	0	0	0	0	0	0	0	0	0	0	0	0	0	0	0	0	0	0	0	0	0	0	0	0	0	0	0	0	0	0	0	0	0	0	0	0	0	0	0	0
Q	0	0	0	0	0	0	0	0	0	0	0	0	0	0	0	0	0	0	0	0	0	0	0	0	0	0	0	0	0	0	0	0	0	0	0	0	0	0	0	0	0	0	0	0	0	0	0	0	0
R	0	0	0	0	0	0	0	0	0	0	0	0	0	0	0	0	0	767	0	0	0	0	0	0	0	0	768	0	768	0	0	0	0	0	0	0	0	0	0	0	0	0	0	0	0	0	0	0	0
S	0	0	0	0	0	0	0	0	0	0	0	0	0	0	0	0	0	0	0	0	768	0	0	0	0	0	0	0	0	0	768	0	0	0	0	0	0	768	0	0	0	0	768	0	768	0	768	0	0
T	0	0	0	0	768	0	0	0	0	0	0	0	0	0	0	0	768	1	0	0	0	0	0	0	0	0	0	0	0	0	0	0	0	0	0	0	0	0	0	0	0	0	0	1	0	0	0	768	0
V	0	0	0	0	0	0	0	0	0	0	0	0	767	0	0	0	0	0	0	0	0	768	0	0	0	0	0	0	0	0	0	0	0	768	0	0	0	0	762	0	0	0	0	0	0	0	0	0	0
W	0	0	0	0	0	0	0	0	0	0	0	0	0	0	0	0	0	0	0	0	0	0	0	0	768	0	0	0	0	0	0	0	0	0	0	0	0	0	0	0	0	0	0	0	0	0	0	0	0
X	0	0	0	0	0	0	0	0	0	0	0	0	0	1	0	0	0	0	0	0	0	0	0	0	0	0	0	0	0	0	0	0	0	0	0	0	0	0	0	0	0	0	0	0	0	0	0	0	0
Y	0	0	0	0	0	0	0	0	0	0	0	0	0	0	0	0	0	0	0	0	0	0	768	0	0	0	0	0	0	0	0	0	0	0	0	1	768	0	0	0	768	0	0	0	0	0	0	0	0
[truncated: 144 more columns]
